# Supplementary material for: Type 1 diabetes susceptibility alleles are associated with distinct alterations in the gut microbiota
Source: Microbiome. 2018 Feb 17;6:35. doi: 10.1186/s40168-018-0417-4 (PMC5816355; doi:10.1186/s40168-018-0417-4)
Supplement: Supplementary file 2 — OTU associations with IL-2/Treg pathway risk alleles. Related to Fig. 7. (XLSX 67 kb) [file 40168_2018_417_MOESM2_ESM.xlsx]

## Sheet: Sheet1
Table S1: OTU associations with IL-2/Treg pathway risk alleles. Related to Figure 7.
	Unweighted				Weighted
OTU	beta	SE	P value	FDR	w_beta	w_SE	w_P value	w_FDR	Taxonomy
315958	0.00552635	0.00973052	0.570196	1	-0.212079	0.0536575	8.24905e-05	0.416414	k__Bacteria; p__Firmicutes; c__Clostridia; o__Clostridiales; f__Lachnospiraceae; g__Blautia; s__
4468384	0.0112313	0.00954075	0.239385	0.869407	-0.175002	0.0527511	0.000939208	0.416414	k__Bacteria; p__Firmicutes; c__Clostridia; o__Clostridiales; f__Lachnospiraceae; g__Blautia; s__
New.0.CleanUp.ReferenceOTU1188	0.00709678	0.00968272	0.463762	1	-0.177361	0.0535152	0.00095018	0.416414	k__Bacteria; p__Firmicutes; c__Clostridia; o__Clostridiales; f__Ruminococcaceae; g__; s__
328544	0.00307662	0.00936302	0.742528	1	-0.168457	0.0517471	0.00116835	0.416414	k__Bacteria; p__Firmicutes; c__Clostridia; o__Clostridiales; f__Ruminococcaceae; g__; s__
New.0.CleanUp.ReferenceOTU1301	0.00152713	0.00953363	0.872767	1	-0.169159	0.0526952	0.00136663	0.416414	k__Bacteria; p__Bacteroidetes; c__Bacteroidia; o__Bacteroidales; f__Bacteroidaceae; g__Bacteroides; s__
New.0.CleanUp.ReferenceOTU2102	0.0114493	0.00967886	0.237106	0.816654	-0.170008	0.0535382	0.00153934	0.416414	k__Bacteria; p__Firmicutes; c__Clostridia; o__Clostridiales; f__Ruminococcaceae; g__; s__
174911	0.0257363	0.00959765	0.00744304	0.659956	-0.167086	0.0532399	0.00174598	0.416414	k__Bacteria; p__Firmicutes; c__Clostridia; o__Clostridiales; f__Lachnospiraceae; g__; s__
New.0.CleanUp.ReferenceOTU8621	0.00788504	0.00965261	0.414181	1	-0.164543	0.0533892	0.00210967	0.416414	k__Bacteria; p__Firmicutes; c__Clostridia; o__Clostridiales; f__Lachnospiraceae; g__; s__
349963	-0.00525741	0.00957876	0.583216	1	-0.162848	0.0529727	0.00216489	0.416414	k__Bacteria; p__Firmicutes; c__Clostridia; o__Clostridiales; f__Ruminococcaceae; g__; s__
New.0.CleanUp.ReferenceOTU35172	0.00373148	0.0096753	0.699818	1	-0.156625	0.053525	0.00350461	0.416414	k__Bacteria; p__Firmicutes; c__Clostridia; o__Clostridiales; f__Ruminococcaceae; g__; s__
181644	0.00494743	0.00955026	0.604538	1	-0.153622	0.0528391	0.00372117	0.416414	k__Bacteria; p__Firmicutes; c__Clostridia; o__Clostridiales; f__; g__; s__
3856408	-0.0110838	0.00964643	0.250814	0.869407	-0.154016	0.053401	0.00400457	0.416414	k__Bacteria; p__Firmicutes; c__Clostridia; o__Clostridiales; f__Lachnospiraceae; g__; s__
184174	0.00264645	0.00939991	0.778351	1	-0.146086	0.0520163	0.00506946	0.416414	k__Bacteria; p__Bacteroidetes; c__Bacteroidia; o__Bacteroidales; f__Bacteroidaceae; g__Bacteroides; s__
187051	0.00106662	0.00954769	0.911071	1	0.148062	0.0528333	0.0051646	0.416414	k__Bacteria; p__Firmicutes; c__Clostridia; o__Clostridiales; f__Lachnospiraceae
839964	0.0110714	0.00950612	0.244419	0.869407	0.146941	0.0526382	0.00534045	0.416414	k__Bacteria; p__Firmicutes; c__Clostridia; o__Clostridiales; f__Ruminococcaceae; g__Oscillospira; s__
322835	0.0226861	0.00950638	0.0171892	0.659956	-0.147158	0.0527476	0.00536803	0.416414	k__Bacteria; p__Firmicutes; c__Clostridia; o__Clostridiales; f__Lachnospiraceae; g__Lachnospira; s__
2243510	-0.00264292	0.00941089	0.778891	1	0.144047	0.0520829	0.00577853	0.416414	k__Bacteria; p__Bacteroidetes; c__Bacteroidia; o__Bacteroidales; f__Bacteroidaceae; g__Bacteroides; s__
196844	0.00600625	0.00963267	0.533072	1	-0.146667	0.0533202	0.00604864	0.416414	k__Bacteria; p__Firmicutes; c__Clostridia; o__Clostridiales; f__Ruminococcaceae; g__; s__
190961	0.0184093	0.00949477	0.0527811	0.816654	-0.144369	0.0526417	0.00620054	0.416414	k__Bacteria; p__Firmicutes; c__Clostridia; o__Clostridiales; f__Lachnospiraceae; g__; s__
311947	-0.00107616	0.00961834	0.910935	1	-0.145972	0.0532326	0.00620666	0.416414	k__Bacteria; p__Firmicutes; c__Clostridia; o__Clostridiales; f__Ruminococcaceae; g__; s__
2407149	0.0216154	0.00944779	0.0223414	0.659956	-0.143354	0.0524187	0.00634632	0.416414	k__Bacteria; p__Firmicutes; c__Clostridia; o__Clostridiales; f__Lachnospiraceae; g__; s__
4346677	-0.000219263	0.00979582	0.982146	1	-0.148197	0.0542157	0.00637189	0.416414	k__Bacteria; p__Bacteroidetes; c__Bacteroidia; o__Bacteroidales; f__Bacteroidaceae; g__Bacteroides; s__
197426	0.0160739	0.00958961	0.0939979	0.816654	-0.144583	0.0531467	0.00662636	0.416414	k__Bacteria; p__Firmicutes; c__Clostridia; o__Clostridiales; f__Lachnospiraceae; g__Dorea; s__
New.0.ReferenceOTU109	-8.07386e-05	0.00966277	0.993335	1	-0.144523	0.0534836	0.00699889	0.416414	k__Bacteria; p__Firmicutes; c__Clostridia; o__Clostridiales; f__Ruminococcaceae; g__; s__
199534	-0.00420548	0.00953497	0.659261	1	-0.142464	0.0527816	0.00706317	0.416414	k__Bacteria; p__Bacteroidetes; c__Bacteroidia; o__Bacteroidales; f__Rikenellaceae; g__; s__
183686	-0.0119029	0.00966385	0.218339	0.816654	0.144272	0.0535289	0.00714587	0.416414	k__Bacteria; p__Firmicutes; c__Clostridia; o__Clostridiales; f__Ruminococcaceae; g__; s__
540055	0.0194157	0.00943365	0.0398222	0.816654	-0.14079	0.0523215	0.00723907	0.416414	k__Bacteria; p__Firmicutes; c__Clostridia; o__Clostridiales; f__Ruminococcaceae; g__; s__
New.0.CleanUp.ReferenceOTU11360	0.000336472	0.00984496	0.972742	1	-0.146125	0.054495	0.00744494	0.416414	k__Bacteria; p__Bacteroidetes; c__Bacteroidia; o__Bacteroidales; f__Bacteroidaceae; g__Bacteroides; s__
New.0.ReferenceOTU120	0.017287	0.00943756	0.0672734	0.816654	-0.140251	0.0523228	0.0074659	0.416414	k__Bacteria; p__Bacteroidetes; c__Bacteroidia; o__Bacteroidales; f__Bacteroidaceae; g__Bacteroides; s__
181217	0.00312569	0.00970415	0.747442	1	-0.14215	0.0537229	0.00826644	0.416414	k__Bacteria; p__Firmicutes; c__Clostridia; o__Clostridiales; f__; g__; s__
181452	-0.0128732	0.00939242	0.170792	0.816654	0.137337	0.0520417	0.00843808	0.416414	k__Bacteria; p__Firmicutes; c__Clostridia; o__Clostridiales; f__Lachnospiraceae; g__; s__
New.0.CleanUp.ReferenceOTU12032	0.00599558	0.00919684	0.514596	1	0.133949	0.0509241	0.00865315	0.416414	k__Bacteria; p__Firmicutes; c__Clostridia; o__Clostridiales; f__Lachnospiraceae; g__; s__
182577	0.00940568	0.00950273	0.322505	0.978568	-0.137628	0.0526337	0.00905421	0.416414	k__Bacteria; p__Firmicutes; c__Clostridia; o__Clostridiales; f__Ruminococcaceae; g__; s__
4407515	0.00517722	0.00977233	0.596373	1	-0.141478	0.0541091	0.00905807	0.416414	k__Bacteria; p__Bacteroidetes; c__Bacteroidia; o__Bacteroidales; f__Bacteroidaceae; g__Bacteroides; s__
New.0.CleanUp.ReferenceOTU5501	0.0127441	0.00960628	0.184913	0.816654	-0.138614	0.0532282	0.00933964	0.416414	k__Bacteria; p__Firmicutes; c__Clostridia; o__Clostridiales; f__Ruminococcaceae; g__; s__
New.0.CleanUp.ReferenceOTU16606	-0.000345754	0.00977751	0.971798	1	-0.140955	0.054132	0.00934607	0.416414	k__Bacteria; p__Firmicutes; c__Clostridia; o__Clostridiales; f__Ruminococcaceae; g__; s__
183267	-0.00247957	0.0096931	0.798149	1	-0.139711	0.0536664	0.00936173	0.416414	k__Bacteria; p__Firmicutes; c__Clostridia; o__Clostridiales; f__Lachnospiraceae; g__; s__
193873	0.0140002	0.00947965	0.140009	0.816654	-0.136312	0.0525383	0.00960303	0.416414	k__Bacteria; p__Firmicutes; c__Clostridia; o__Clostridiales; f__Ruminococcaceae; g__; s__
367889	-0.00232735	0.00956535	0.807812	1	-0.136932	0.0529613	0.00985639	0.416414	k__Bacteria; p__Firmicutes; c__Clostridia; o__Clostridiales; f__Lachnospiraceae; g__Coprococcus; s__
181003	0.00125163	0.00965888	0.896921	1	-0.137076	0.0534809	0.0105124	0.416414	k__Bacteria; p__Firmicutes; c__Clostridia; o__Clostridiales; f__Lachnospiraceae; g__Blautia; s__
192046	0.0055911	0.0094808	0.555498	1	-0.134419	0.0525035	0.0105997	0.416414	k__Bacteria; p__Firmicutes; c__Clostridia; o__Clostridiales; f__Lachnospiraceae; g__Lachnospira; s__
New.0.CleanUp.ReferenceOTU18209	0.0201349	0.00929019	0.0304324	0.703972	-0.131932	0.0515538	0.0106324	0.416414	k__Bacteria; p__Firmicutes; c__Clostridia; o__Clostridiales; f__Lachnospiraceae; g__Lachnospira; s__
363735	0.00314773	0.00961572	0.743466	1	-0.135832	0.0532458	0.0108802	0.416414	k__Bacteria; p__Firmicutes; c__Clostridia; o__Clostridiales; f__Lachnospiraceae; g__Blautia; s__
175373	-0.00658223	0.0097589	0.50015	1	-0.137299	0.0540489	0.0112189	0.416414	k__Bacteria; p__Firmicutes; c__Clostridia; o__Clostridiales; f__Ruminococcaceae; g__; s__
194371	0.00827554	0.00949619	0.383702	0.990898	-0.133551	0.0526017	0.0112623	0.416414	k__Bacteria; p__Firmicutes; c__Clostridia; o__Clostridiales; f__Lachnospiraceae; g__Blautia; s__
189936	-0.00591779	0.00955601	0.535869	1	0.134358	0.0529236	0.0112683	0.416414	k__Bacteria; p__Firmicutes; c__Clostridia; o__Clostridiales; f__[Mogibacteriaceae]; g__; s__
191052	0.0148922	0.00951277	0.117766	0.816654	-0.133378	0.0527368	0.0115795	0.416414	k__Bacteria; p__Firmicutes; c__Clostridia; o__Clostridiales; f__Lachnospiraceae; g__; s__
192015	-0.00286694	0.00998312	0.774032	1	-0.139801	0.0552825	0.0115882	0.461364	k__Bacteria; p__Firmicutes; c__Clostridia; o__Clostridiales; f__Ruminococcaceae; g__Oscillospira; s__
201772	0.00221499	0.00955334	0.816695	1	-0.132551	0.0529048	0.0123788	0.461364	k__Bacteria; p__Firmicutes; c__Clostridia; o__Clostridiales; f__; g__; s__
4103317	0.0149707	0.00980642	0.127154	0.816654	0.135875	0.0543655	0.0125949	0.461364	k__Bacteria; p__Bacteroidetes; c__Bacteroidia; o__Bacteroidales; f__Bacteroidaceae; g__Bacteroides; s__ovatus
125624	0.0143971	0.00968467	0.137422	0.816654	-0.133613	0.0536889	0.0129758	0.461364	k__Bacteria; p__Firmicutes; c__Clostridia; o__Clostridiales; f__Lachnospiraceae; g__; s__
178485	-0.00292513	0.00969326	0.762887	1	-0.13317	0.0536836	0.0132692	0.461364	k__Bacteria; p__Firmicutes; c__Clostridia; o__Clostridiales; f__Ruminococcaceae; g__; s__
4472130	0.00461854	0.00952328	0.627795	1	-0.130649	0.0527463	0.0134071	0.461364	k__Bacteria; p__Firmicutes; c__Clostridia; o__Clostridiales; f__Lachnospiraceae; g__; s__
363321	0.00603502	0.00964129	0.531479	1	-0.131931	0.0534047	0.0136533	0.461364	k__Bacteria; p__Firmicutes; c__Clostridia; o__Clostridiales; f__Lachnospiraceae; g__Dorea; s__
176269	0.00758491	0.0096106	0.430158	1	-0.131426	0.0532408	0.0137245	0.461364	k__Bacteria; p__Firmicutes; c__Clostridia; o__Clostridiales; f__Lachnospiraceae; g__Lachnospira; s__
193129	-0.0097675	0.00951797	0.305024	0.978568	-0.129966	0.0527388	0.0138855	0.461364	k__Bacteria; p__Firmicutes; c__Clostridia; o__Clostridiales; f__Lachnospiraceae; g__; s__
4356080	0.0147708	0.0095639	0.122782	0.816654	-0.129798	0.0530288	0.0145396	0.461364	k__Bacteria; p__Bacteroidetes; c__Bacteroidia; o__Bacteroidales; f__[Barnesiellaceae]; g__; s__
New.0.CleanUp.ReferenceOTU43313	0.00362952	0.00964319	0.706709	1	-0.130494	0.0534123	0.0147223	0.461364	k__Bacteria; p__Firmicutes; c__Clostridia; o__Clostridiales; f__Ruminococcaceae; g__; s__
New.0.CleanUp.ReferenceOTU12497	0.00415151	0.00950272	0.662291	1	-0.128591	0.0526355	0.0147267	0.461364	k__Bacteria; p__Bacteroidetes; c__Bacteroidia; o__Bacteroidales; f__Bacteroidaceae; g__Bacteroides; s__
2137001	-0.00760278	0.00940849	0.419228	1	-0.127168	0.0521253	0.0148645	0.461364	k__Bacteria; p__Bacteroidetes; c__Bacteroidia; o__Bacteroidales; f__Bacteroidaceae; g__Bacteroides; s__
New.0.CleanUp.ReferenceOTU25316	0.0165937	0.00953044	0.0819517	0.816654	0.12773	0.0528631	0.0158501	0.461364	k__Bacteria; p__Firmicutes; c__Clostridia; o__Clostridiales; f__Lachnospiraceae; g__Blautia; s__
3439403	0.000151487	0.00963443	0.987458	1	-0.128766	0.0533639	0.0159922	0.461364	k__Bacteria; p__Bacteroidetes; c__Bacteroidia; o__Bacteroidales; f__Bacteroidaceae; g__Bacteroides; s__
198156	0.0122227	0.00965028	0.205589	0.816654	-0.127435	0.0534959	0.0173881	0.461364	k__Bacteria; p__Firmicutes; c__Clostridia; o__Clostridiales; f__Lachnospiraceae; g__; s__
4302904	-0.00335923	0.00956051	0.725384	1	-0.126111	0.0529613	0.0174327	0.461364	k__Bacteria; p__Bacteroidetes; c__Bacteroidia; o__Bacteroidales; f__Bacteroidaceae; g__Bacteroides; s__
3583645	0.00802475	0.00938367	0.392644	1	0.123619	0.0519971	0.0176115	0.461364	k__Bacteria; p__Bacteroidetes; c__Bacteroidia; o__Bacteroidales; f__Bacteroidaceae; g__Bacteroides; s__
3040024	0.00550828	0.00956202	0.564698	1	-0.125827	0.0529756	0.0177174	0.461364	k__Bacteria; p__Firmicutes; c__Clostridia; o__Clostridiales; f__Lachnospiraceae; g__; s__
43950	-0.000519393	0.00954167	0.9566	1	-0.12402	0.0528581	0.0191456	0.461364	k__Bacteria; p__Firmicutes; c__Clostridia; o__Clostridiales; f__Ruminococcaceae; g__Oscillospira; s__
New.0.CleanUp.ReferenceOTU42482	0.00347201	0.00936792	0.710989	1	-0.121643	0.0518991	0.019271	0.461364	k__Bacteria; p__Firmicutes; c__Clostridia; o__Clostridiales; f__Lachnospiraceae; g__Roseburia; s__
New.0.CleanUp.ReferenceOTU42222	0.0173422	0.00955834	0.069907	0.816654	-0.124088	0.0530335	0.0194794	0.461364	k__Bacteria; p__Firmicutes; c__Clostridia; o__Clostridiales; f__; g__; s__
1740283	0.0155523	0.00945187	0.10018	0.816654	-0.122237	0.0524292	0.0199155	0.461364	k__Bacteria; p__Firmicutes; c__Clostridia; o__Clostridiales; f__Lachnospiraceae; g__Roseburia; s__
193348	0.00847431	0.00957443	0.376305	0.978568	-0.123697	0.0530609	0.0199282	0.461364	k__Bacteria; p__Firmicutes; c__Clostridia; o__Clostridiales; f__Ruminococcaceae; g__; s__
4446902	-0.00916454	0.0094503	0.332387	0.978568	-0.12169	0.0523777	0.0203517	0.461364	k__Bacteria; p__Firmicutes; c__Bacilli; o__Gemellales; f__Gemellaceae; g__; s__
4226619	-0.00555206	0.00965509	0.565387	1	0.12415	0.0534977	0.0204948	0.461364	k__Bacteria; p__Bacteroidetes; c__Bacteroidia; o__Bacteroidales; f__Rikenellaceae; g__; s__
4393532	-0.00314659	0.00950024	0.74055	1	0.12173	0.0526351	0.0209295	0.461364	k__Bacteria; p__Actinobacteria; c__Coriobacteriia; o__Coriobacteriales; f__Coriobacteriaceae
New.0.CleanUp.ReferenceOTU22485	-0.0087158	0.00978963	0.373502	0.978568	-0.124834	0.0542573	0.0215979	0.461364	k__Bacteria; p__Firmicutes; c__Clostridia; o__Clostridiales; f__Lachnospiraceae; g__; s__
186866	-0.00766104	0.00987278	0.437937	1	-0.125788	0.0547135	0.021697	0.461364	k__Bacteria; p__Bacteroidetes; c__Bacteroidia; o__Bacteroidales; f__Bacteroidaceae; g__Bacteroides; s__
571642	-0.000804192	0.00946667	0.932317	1	-0.120414	0.0524485	0.0218798	0.461364	k__Bacteria; p__Firmicutes; c__Clostridia; o__Clostridiales; f__Ruminococcaceae; g__; s__
4340358	0.00442878	0.00950497	0.641352	1	0.120319	0.0526672	0.0225384	0.461364	k__Bacteria; p__Bacteroidetes; c__Bacteroidia; o__Bacteroidales; f__Bacteroidaceae; g__Bacteroides; s__
New.0.CleanUp.ReferenceOTU3652	-0.00272508	0.00959852	0.776538	1	-0.121415	0.0531823	0.022629	0.461364	k__Bacteria; p__Firmicutes; c__Clostridia; o__Clostridiales; f__; g__; s__
194297	0.00859082	0.00960925	0.371517	0.978568	-0.121569	0.0532599	0.0226542	0.461364	k__Bacteria; p__Firmicutes; c__Clostridia; o__Clostridiales; f__Ruminococcaceae; g__Ruminococcus; s__
179812	0.00130238	0.00956005	0.891664	1	-0.120679	0.0529681	0.0229053	0.461364	k__Bacteria; p__Firmicutes; c__Clostridia; o__Clostridiales; f__Lachnospiraceae; g__Blautia; s__
182052	-0.00685937	0.00975309	0.482022	1	-0.122953	0.0540502	0.0231185	0.461364	k__Bacteria; p__Bacteroidetes; c__Bacteroidia; o__Bacteroidales; f__Bacteroidaceae; g__Bacteroides; s__
216111	0.000131123	0.00947402	0.98896	1	-0.11889	0.0524925	0.0237211	0.461364	k__Bacteria; p__Firmicutes; c__Clostridia; o__Clostridiales; f__Lachnospiraceae; g__; s__
183220	0.0109627	0.00961623	0.254535	0.869407	-0.120726	0.0533132	0.0237473	0.461364	k__Bacteria; p__Firmicutes; c__Clostridia; o__Clostridiales; f__Lachnospiraceae
193075	0.0220689	0.00951895	0.0206165	0.659956	-0.119683	0.0528755	0.0238084	0.461364	k__Bacteria; p__Firmicutes; c__Clostridia; o__Clostridiales; f__; g__; s__
587933	-0.00178473	0.00995615	0.857769	1	0.124561	0.0551655	0.024152	0.461364	k__Bacteria; p__Firmicutes; c__Erysipelotrichi; o__Erysipelotrichales; f__Erysipelotrichaceae; g__Coprobacillus; s__
4404187	0.0106849	0.00981478	0.276554	0.92298	-0.122518	0.0544126	0.0245486	0.461364	k__Bacteria; p__Firmicutes; c__Clostridia; o__Clostridiales; f__Lachnospiraceae; g__; s__
178994	-0.00926488	0.00951415	0.330379	0.978568	-0.118372	0.0527408	0.0250122	0.461364	k__Bacteria; p__Firmicutes; c__Clostridia; o__Clostridiales; f__Lachnospiraceae; g__Blautia; s__
New.0.CleanUp.ReferenceOTU18971	0.000259498	0.0095178	0.978254	1	-0.118214	0.0527377	0.0251978	0.461364	k__Bacteria; p__Bacteroidetes; c__Bacteroidia; o__Bacteroidales; f__Rikenellaceae; g__; s__
192536	0.00937008	0.00951372	0.324898	0.978568	-0.117891	0.05274	0.0256037	0.461364	k__Bacteria; p__Firmicutes; c__Clostridia; o__Clostridiales; f__Lachnospiraceae; g__; s__
New.0.ReferenceOTU86	0.00872984	0.00949479	0.358078	0.978568	0.117345	0.0526325	0.0259897	0.461364	k__Bacteria; p__Bacteroidetes; c__Bacteroidia; o__Bacteroidales; f__Bacteroidaceae; g__Bacteroides; s__
183147	-0.00450881	0.00973069	0.643202	1	-0.119895	0.0539248	0.0264015	0.461364	k__Bacteria; p__Firmicutes; c__Clostridia; o__Clostridiales; f__Lachnospiraceae; g__; s__
New.0.CleanUp.ReferenceOTU17649	0.00449362	0.00957009	0.638775	1	-0.117869	0.0530351	0.0264623	0.461364	k__Bacteria; p__Bacteroidetes; c__Bacteroidia; o__Bacteroidales; f__Bacteroidaceae; g__Bacteroides; s__
2835813	0.00983072	0.00959844	0.305975	0.978568	-0.118254	0.053213	0.026476	0.461364	k__Bacteria; p__Firmicutes; c__Clostridia; o__Clostridiales; f__Ruminococcaceae; g__; s__
4405104	-0.00829613	0.00966394	0.390832	0.990898	-0.118557	0.0535693	0.0271001	0.461364	k__Bacteria; p__Firmicutes; c__Clostridia; o__Clostridiales; f__; g__; s__
New.0.CleanUp.ReferenceOTU26708	0.0139476	0.00938473	0.137525	0.816654	-0.115172	0.0520578	0.0271527	0.461364	k__Bacteria; p__Firmicutes; c__Clostridia; o__Clostridiales; f__Ruminococcaceae; g__; s__
190649	0.0174191	0.00961142	0.0702192	0.816654	-0.118014	0.0533424	0.0271533	0.461364	k__Bacteria; p__Firmicutes; c__Clostridia; o__Clostridiales; f__Ruminococcaceae; g__; s__
194110	0.0116901	0.00946423	0.217033	0.816654	-0.115875	0.0524824	0.0274667	0.461364	k__Bacteria; p__Firmicutes; c__Clostridia; o__Clostridiales; f__Lachnospiraceae
New.0.CleanUp.ReferenceOTU41982	-0.0102309	0.00970116	0.291846	0.966626	-0.118587	0.0537861	0.0276833	0.461364	k__Bacteria; p__Firmicutes; c__Clostridia; o__Clostridiales; f__Lachnospiraceae; g__Blautia; s__
189937	0.0102229	0.00943686	0.278925	0.92298	-0.115298	0.0523224	0.0277667	0.461364	k__Bacteria; p__Firmicutes; c__Clostridia; o__Clostridiales; f__Ruminococcaceae; g__Faecalibacterium; s__prausnitzii
New.0.CleanUp.ReferenceOTU32914	0.0149876	0.0093274	0.108389	0.816654	-0.113813	0.0517503	0.0280752	0.461364	k__Bacteria; p__Firmicutes; c__Clostridia; o__Clostridiales; f__Lachnospiraceae; g__Lachnospira; s__
New.0.CleanUp.ReferenceOTU5158	0.0151455	0.0096815	0.11803	0.816654	-0.118027	0.0537118	0.0282068	0.461364	k__Bacteria; p__Bacteroidetes; c__Bacteroidia; o__Bacteroidales; f__Bacteroidaceae; g__Bacteroides; s__fragilis
2875735	-0.00606066	0.00943099	0.520602	1	-0.114651	0.0522722	0.0284995	0.461364	k__Bacteria; p__Bacteroidetes; c__Bacteroidia; o__Bacteroidales; f__Bacteroidaceae; g__Bacteroides; s__
2442706	-0.00180518	0.00914911	0.843626	1	-0.111113	0.050701	0.0286314	0.461364	k__Bacteria; p__Firmicutes; c__Clostridia; o__Clostridiales; f__Christensenellaceae; g__; s__
192461	0.00541306	0.00966426	0.575523	1	-0.117228	0.0535631	0.028844	0.461364	k__Bacteria; p__Firmicutes; c__Clostridia; o__Clostridiales; f__Lachnospiraceae; g__Blautia; s__
184760	0.00443608	0.00988711	0.65376	1	-0.119679	0.0547958	0.029175	0.461364	k__Bacteria; p__Firmicutes; c__Clostridia; o__Clostridiales; f__Ruminococcaceae; g__; s__
New.0.CleanUp.ReferenceOTU7421	0.00393097	0.00978521	0.687967	1	-0.118317	0.0542303	0.0293476	0.461364	k__Bacteria; p__Firmicutes; c__Clostridia; o__Clostridiales; f__; g__; s__
New.0.CleanUp.ReferenceOTU39391	0.00391175	0.00971611	0.687321	1	-0.117393	0.0538475	0.0294697	0.461364	k__Bacteria; p__Firmicutes; c__Clostridia; o__Clostridiales; f__; g__; s__
182603	0.00980937	0.00939454	0.296652	0.966626	-0.113456	0.0520884	0.0296163	0.461364	k__Bacteria; p__Firmicutes; c__Clostridia; o__Clostridiales; f__; g__; s__
196139	-0.010257	0.00971221	0.291167	0.966626	-0.117276	0.0538504	0.0296402	0.461364	k__Bacteria; p__Firmicutes; c__Clostridia; o__Clostridiales; f__Ruminococcaceae; g__; s__
New.0.ReferenceOTU193	-0.0134414	0.00967848	0.165188	0.816654	-0.116695	0.0536845	0.029947	0.461364	k__Bacteria; p__Firmicutes; c__Clostridia; o__Clostridiales; f__Ruminococcaceae; g__Ruminococcus; s__
3841096	0.00925824	0.00952062	0.331053	0.978568	-0.114607	0.0527846	0.0301357	0.461364	k__Bacteria; p__Firmicutes; c__Clostridia; o__Clostridiales; f__Ruminococcaceae; g__Oscillospira; s__
190772	0.0122187	0.00948253	0.197836	0.816654	-0.114185	0.0525912	0.0301398	0.461364	k__Bacteria; p__Firmicutes; c__Clostridia; o__Clostridiales; f__; g__; s__
New.0.CleanUp.ReferenceOTU30120	0.00530357	0.0094141	0.573306	1	-0.113218	0.0521787	0.0302434	0.461364	k__Bacteria; p__Firmicutes; c__Clostridia; o__Clostridiales; f__Lachnospiraceae
177207	-0.00635127	0.00954971	0.506148	1	-0.114784	0.0529336	0.030346	0.461364	k__Bacteria; p__Firmicutes; c__Clostridia; o__Clostridiales
175761	-0.00237408	0.00955768	0.803877	1	-0.114803	0.0529684	0.0304276	0.461364	k__Bacteria; p__Firmicutes; c__Clostridia; o__Clostridiales; f__Ruminococcaceae; g__; s__
190490	-0.0123279	0.00974596	0.206179	0.816654	-0.116805	0.0540518	0.0309211	0.461364	k__Bacteria; p__Firmicutes; c__Clostridia; o__Clostridiales; f__Ruminococcaceae; g__; s__
1105984	-0.000876806	0.00948368	0.926355	1	0.113388	0.052558	0.0312004	0.461364	k__Bacteria; p__Bacteroidetes; c__Bacteroidia; o__Bacteroidales; f__Bacteroidaceae; g__Bacteroides; s__
New.0.CleanUp.ReferenceOTU14859	0.0150811	0.0097837	0.123507	0.816654	-0.117083	0.0542814	0.0312334	0.461364	k__Bacteria; p__Firmicutes; c__Clostridia; o__Clostridiales; f__; g__; s__
2949328	-0.00295954	0.00962298	0.758486	1	-0.114676	0.0533329	0.0317668	0.461364	k__Bacteria; p__Bacteroidetes; c__Bacteroidia; o__Bacteroidales; f__Bacteroidaceae; g__Bacteroides; s__
187180	-0.00469352	0.00942159	0.61847	1	-0.111835	0.0522215	0.0324572	0.461364	k__Bacteria; p__Firmicutes; c__Clostridia; o__Clostridiales; f__Ruminococcaceae; g__; s__
2714942	0.0102102	0.00945137	0.280262	0.92298	0.112112	0.0524095	0.0326525	0.461364	k__Bacteria; p__Firmicutes; c__Clostridia; o__Clostridiales; f__Lachnospiraceae; g__[Ruminococcus]; s__gnavus
188863	0.0102901	0.00956583	0.2823	0.92298	-0.113258	0.0530444	0.032978	0.461364	k__Bacteria; p__Firmicutes; c__Clostridia; o__Clostridiales; f__Ruminococcaceae; g__; s__
185148	0.00791268	0.00963169	0.411532	1	-0.114003	0.0533975	0.0329913	0.461364	k__Bacteria; p__Firmicutes; c__Clostridia; o__Clostridiales; f__Lachnospiraceae; g__Blautia; s__obeum
4414476	0.0105418	0.00936545	0.260587	0.92298	-0.110859	0.0519361	0.0330298	0.461364	k__Bacteria; p__Firmicutes; c__Clostridia; o__Clostridiales; f__Ruminococcaceae; g__; s__
New.0.CleanUp.ReferenceOTU42799	-0.00146326	0.009644	0.879431	1	-0.113662	0.0534502	0.0336923	0.461364	k__Bacteria; p__Firmicutes; c__Clostridia; o__Clostridiales; f__Ruminococcaceae; g__; s__
2978122	0.0169442	0.00958825	0.0774866	0.816654	0.112927	0.0532195	0.0340767	0.461364	k__Bacteria; p__Firmicutes; c__Clostridia; o__Clostridiales; f__Ruminococcaceae; g__Oscillospira; s__
316732	0.0142089	0.00955717	0.137384	0.816654	-0.112267	0.0530247	0.0344702	0.461364	k__Bacteria; p__Firmicutes; c__Clostridia; o__Clostridiales; f__Lachnospiraceae; g__Lachnospira; s__
180090	0.00383566	0.00963696	0.690699	1	-0.112892	0.0534159	0.0347953	0.461364	k__Bacteria; p__Firmicutes; c__Clostridia; o__Clostridiales; f__Ruminococcaceae; g__; s__
198909	0.0155638	0.00944556	0.0997039	0.816654	-0.110702	0.0524185	0.0349306	0.461364	k__Bacteria; p__Firmicutes; c__Clostridia; o__Clostridiales; f__Lachnospiraceae; g__Lachnospira; s__
3486634	0.000716636	0.0095104	0.939948	1	0.111098	0.0527113	0.035294	0.461364	k__Bacteria; p__Bacteroidetes; c__Bacteroidia; o__Bacteroidales; f__Bacteroidaceae; g__Bacteroides; s__
4354486	0.0057346	0.00943227	0.543334	1	-0.110176	0.0522873	0.0353423	0.461364	k__Bacteria; p__Firmicutes; c__Clostridia; o__Clostridiales; f__; g__; s__
177828	-0.00129547	0.00959012	0.892571	1	-0.111847	0.0531538	0.0355953	0.461364	k__Bacteria; p__Firmicutes; c__Clostridia; o__Clostridiales; f__Lachnospiraceae; g__Anaerostipes; s__
New.0.CleanUp.ReferenceOTU895	-0.00187023	0.00976951	0.848221	1	-0.113769	0.0541489	0.0358738	0.461364	k__Bacteria; p__Firmicutes; c__Clostridia; o__Clostridiales; f__Ruminococcaceae; g__; s__
New.0.CleanUp.ReferenceOTU44309	-0.014378	0.00963955	0.136111	0.816654	-0.11223	0.0534841	0.036108	0.461364	k__Bacteria; p__Firmicutes; c__Clostridia; o__Clostridiales; f__Ruminococcaceae; g__; s__
370357	0.00609575	0.00958742	0.52504	1	-0.111482	0.0531493	0.0361844	0.461364	k__Bacteria; p__Firmicutes; c__Clostridia; o__Clostridiales; f__; g__; s__
New.0.CleanUp.ReferenceOTU321	0.0103917	0.0094891	0.273712	0.92298	-0.1103	0.0526241	0.0363202	0.461364	k__Bacteria; p__Bacteroidetes; c__Bacteroidia; o__Bacteroidales; f__Bacteroidaceae; g__Bacteroides; s__
New.0.ReferenceOTU219	-0.00631197	0.00993493	0.52535	1	-0.115383	0.055076	0.0364113	0.461364	k__Bacteria; p__Bacteroidetes; c__Bacteroidia; o__Bacteroidales; f__Bacteroidaceae; g__Bacteroides; s__
194488	0.0046438	0.00963409	0.629893	1	-0.111441	0.0534048	0.0371518	0.461364	k__Bacteria; p__Firmicutes; c__Clostridia; o__Clostridiales; f__Ruminococcaceae; g__; s__
198930	0.00315942	0.00957157	0.741402	1	-0.110395	0.0530557	0.037698	0.461364	k__Bacteria; p__Firmicutes; c__Clostridia; o__Clostridiales; f__Lachnospiraceae; g__; s__
2544615	0.00442197	0.00962381	0.645983	1	-0.110942	0.053348	0.0378041	0.461364	k__Bacteria; p__Firmicutes; c__Clostridia; o__Clostridiales; f__Ruminococcaceae; g__Faecalibacterium; s__prausnitzii
New.0.CleanUp.ReferenceOTU31410	0.00815169	0.00942421	0.387249	0.990898	-0.108476	0.0522552	0.0381461	0.461364	k__Bacteria; p__Bacteroidetes; c__Bacteroidia; o__Bacteroidales; f__Porphyromonadaceae; g__Parabacteroides; s__distasonis
184678	0.00667795	0.00950346	0.482406	1	-0.109342	0.0526883	0.0382032	0.461364	k__Bacteria; p__Firmicutes; c__Clostridia; o__Clostridiales; f__Ruminococcaceae; g__Faecalibacterium; s__prausnitzii
New.0.CleanUp.ReferenceOTU6772	0.00589031	0.0093059	0.526893	1	-0.106975	0.0515909	0.0383661	0.461364	k__Bacteria; p__Bacteroidetes; c__Bacteroidia; o__Bacteroidales; f__Rikenellaceae; g__; s__
New.0.ReferenceOTU220	0.000698688	0.00958776	0.941921	1	0.110092	0.0531438	0.0385459	0.461364	k__Bacteria; p__Bacteroidetes; c__Bacteroidia; o__Bacteroidales; f__Porphyromonadaceae; g__Parabacteroides; s__
New.0.CleanUp.ReferenceOTU40399	-0.00959913	0.00958172	0.316661	0.978568	-0.110044	0.0531355	0.0386003	0.461364	k__Bacteria; p__Firmicutes; c__Clostridia; o__Clostridiales; f__Lachnospiraceae
1736067	0.00297349	0.00952925	0.755073	1	0.109383	0.0528219	0.038621	0.461364	k__Bacteria; p__Bacteroidetes; c__Bacteroidia; o__Bacteroidales; f__Bacteroidaceae; g__Bacteroides; s__uniformis
230421	0.0070945	0.00964109	0.461979	1	-0.110639	0.0534532	0.0387109	0.500276	k__Bacteria; p__Firmicutes; c__Clostridia; o__Clostridiales; f__Ruminococcaceae; g__; s__
186851	-0.00806966	0.00950916	0.396285	1	-0.108809	0.0527268	0.0392949	0.500276	k__Bacteria; p__Firmicutes; c__Clostridia; o__Clostridiales; f__; g__; s__
New.0.CleanUp.ReferenceOTU34809	0.00353559	0.00958316	0.712248	1	-0.109573	0.0531225	0.0393907	0.500276	k__Bacteria; p__Firmicutes; c__Clostridia; o__Clostridiales; f__Ruminococcaceae; g__; s__
363029	-0.00220167	0.00946815	0.816168	1	-0.108099	0.0524832	0.0396726	0.500276	k__Bacteria; p__Firmicutes; c__Clostridia; o__Clostridiales; f__Lachnospiraceae; g__Blautia; s__
295485	0.0107391	0.00943305	0.255188	0.869407	-0.107645	0.0523196	0.0398873	0.543939	k__Bacteria; p__Firmicutes; c__Clostridia; o__Clostridiales; f__Ruminococcaceae; g__Faecalibacterium; s__prausnitzii
193797	0.0179658	0.00948817	0.0585645	0.816654	-0.10802	0.052683	0.0405744	0.543939	k__Bacteria; p__Firmicutes; c__Clostridia; o__Clostridiales; f__; g__; s__
185715	0.0123966	0.00974464	0.203601	0.816654	-0.110546	0.0540573	0.0411036	0.543939	k__Bacteria; p__Firmicutes; c__Clostridia; o__Clostridiales; f__Lachnospiraceae; g__Coprococcus; s__
348304	0.0198557	0.00947078	0.0362734	0.703972	0.107251	0.0526077	0.0417297	0.543939	k__Bacteria; p__Bacteroidetes; c__Bacteroidia; o__Bacteroidales; f__Bacteroidaceae; g__Bacteroides; s__
New.0.CleanUp.ReferenceOTU33436	-0.0223326	0.00955596	0.0196235	0.659956	-0.107931	0.0531081	0.0423732	0.543939	k__Bacteria; p__Firmicutes; c__Clostridia; o__Clostridiales; f__Ruminococcaceae; g__; s__
352014	0.0211341	0.0098711	0.0325014	0.703972	0.111307	0.0548371	0.0426303	0.543939	k__Bacteria; p__Firmicutes; c__Clostridia; o__Clostridiales; f__Ruminococcaceae; g__Oscillospira; s__
4370025	0.000602353	0.00960731	0.950019	1	0.108088	0.0532564	0.0426498	0.543939	k__Bacteria; p__Firmicutes; c__Clostridia; o__Clostridiales; f__; g__; s__
317677	0.0123819	0.00950809	0.193115	0.816654	-0.107021	0.0527487	0.0427195	0.543939	k__Bacteria; p__Firmicutes; c__Clostridia; o__Clostridiales; f__Ruminococcaceae; g__; s__
199190	0.0110024	0.00957851	0.25096	0.869407	0.107554	0.0531304	0.0431863	0.543939	k__Bacteria; p__Bacteroidetes; c__Bacteroidia; o__Bacteroidales; f__Bacteroidaceae; g__Bacteroides; s__
New.0.CleanUp.ReferenceOTU21579	-0.0196674	0.00949122	0.0384915	0.703972	0.106407	0.0527207	0.0438097	0.543939	k__Bacteria; p__Bacteroidetes; c__Bacteroidia; o__Bacteroidales; f__Rikenellaceae; g__; s__
182656	0.00341234	0.00959981	0.722316	1	-0.107309	0.0532193	0.044016	0.543939	k__Bacteria; p__Firmicutes; c__Clostridia; o__Clostridiales; f__Lachnospiraceae; g__Dorea; s__
New.0.CleanUp.ReferenceOTU30045	-0.00274332	0.00957713	0.774594	1	-0.106831	0.0530929	0.0444579	0.543939	k__Bacteria; p__Firmicutes; c__Clostridia; o__Clostridiales; f__Clostridiaceae; g__; s__
New.0.CleanUp.ReferenceOTU15852	0.0190148	0.00959011	0.0476539	0.816654	-0.107071	0.0532618	0.0446557	0.543939	k__Bacteria; p__Firmicutes; c__Clostridia; o__Clostridiales; f__; g__; s__
189828	0.0113092	0.00933365	0.225915	0.816654	-0.103616	0.0517781	0.0456314	0.543939	k__Bacteria; p__Firmicutes; c__Clostridia; o__Clostridiales; f__Ruminococcaceae; g__; s__
New.0.CleanUp.ReferenceOTU16274	-0.000907354	0.00934884	0.922701	1	-0.103535	0.051827	0.0460055	0.543939	k__Bacteria; p__Bacteroidetes; c__Bacteroidia; o__Bacteroidales; f__Rikenellaceae; g__; s__
365574	-0.0165657	0.00964389	0.0861375	0.816654	-0.106919	0.053537	0.0460694	0.543939	k__Bacteria; p__Firmicutes; c__Clostridia; o__Clostridiales; f__Lachnospiraceae; g__Blautia; s__
190301	0.00402168	0.00961991	0.67599	1	-0.106321	0.0533343	0.0464655	0.543939	k__Bacteria; p__Firmicutes; c__Clostridia; o__Clostridiales; f__Ruminococcaceae; g__; s__
New.0.CleanUp.ReferenceOTU17128	-0.00551453	0.00938347	0.556869	1	0.103645	0.0520277	0.046615	0.543939	k__Bacteria; p__Bacteroidetes; c__Bacteroidia; o__Bacteroidales; f__Bacteroidaceae; g__Bacteroides; s__
534766	0.0147595	0.0095986	0.124428	0.816654	-0.106075	0.0532714	0.0467132	0.543939	k__Bacteria; p__Firmicutes; c__Clostridia; o__Clostridiales; f__; g__; s__
4396292	0.00711135	0.00947693	0.453189	1	-0.104639	0.0525514	0.0467198	0.543939	k__Bacteria; p__Firmicutes; c__Clostridia; o__Clostridiales; f__Ruminococcaceae; g__; s__
179557	-0.000777813	0.0095892	0.935367	1	-0.105221	0.0531612	0.0480442	0.543939	k__Bacteria; p__Firmicutes; c__Clostridia; o__Clostridiales; f__Lachnospiraceae; g__Blautia; s__
197274	0.0140422	0.00945829	0.137935	0.816654	-0.103889	0.0524899	0.0480511	0.543939	k__Bacteria; p__Firmicutes; c__Clostridia; o__Clostridiales; f__; g__; s__
362793	0.00231516	0.00971606	0.811709	1	0.106405	0.0538661	0.0484878	0.543939	k__Bacteria; p__Firmicutes; c__Clostridia; o__Clostridiales; f__Ruminococcaceae; g__Oscillospira; s__
4435784	0.00380947	0.00986819	0.699548	1	-0.108064	0.054712	0.0485126	0.543939	k__Bacteria; p__Bacteroidetes; c__Bacteroidia; o__Bacteroidales; f__Bacteroidaceae; g__Bacteroides; s__
184925	0.00427282	0.00956253	0.65509	1	-0.104632	0.0530187	0.0487003	0.543939	k__Bacteria; p__Firmicutes; c__Clostridia; o__Clostridiales; f__; g__; s__
New.0.CleanUp.ReferenceOTU29178	0.00958695	0.00925435	0.300468	0.978568	-0.101287	0.0513313	0.0487339	0.543939	k__Bacteria; p__Firmicutes; c__Clostridia; o__Clostridiales; f__Lachnospiraceae; g__; s__
New.0.CleanUp.ReferenceOTU38482	-0.0102161	0.00956587	0.285775	0.966626	-0.104295	0.0530617	0.0496132	0.543939	k__Bacteria; p__Bacteroidetes; c__Bacteroidia; o__Bacteroidales; f__Bacteroidaceae; g__Bacteroides; s__
New.0.CleanUp.ReferenceOTU24603	0.0222887	0.0095153	0.0193445	0.659956	-0.103806	0.0528897	0.0499444	0.543939	k__Bacteria; p__Bacteroidetes; c__Bacteroidia; o__Bacteroidales; f__Bacteroidaceae; g__Bacteroides; s__
552235	-0.0231555	0.00947437	0.0146874	0.659956	0.103364	0.0526743	0.0499875	0.543939	k__Bacteria; p__Firmicutes; c__Clostridia; o__Clostridiales; f__Christensenellaceae; g__Christensenella; s__
