# Supplementary material for: Type 1 diabetes susceptibility alleles are associated with distinct alterations in the gut microbiota
Source: Microbiome. 2018 Feb 17;6:35. doi: 10.1186/s40168-018-0417-4 (PMC5816355; doi:10.1186/s40168-018-0417-4)
Supplement: Supplementary file 3 — OTU associations with all T1D-associated risk alleles. Related to Fig. 7. (XLSX 61 kb) [file 40168_2018_417_MOESM3_ESM.xlsx]

## Sheet: Sheet1
Table S2: OTU associations with all T1D associated risk alleles. Related to Figure 7.
	Unweighted				Weighted
OTU	beta	SE	P value	FDR	w_beta	w_SE	w_P value	w_FDR	Taxonomy
New.0.CleanUp.ReferenceOTU42222	0.0341404	0.00895673	0.000145983	1	-0.204846	0.047684	1.9e-05	1	k__Bacteria; p__Firmicutes; c__Clostridia; o__Clostridiales; f__; g__; s__
New.0.CleanUp.ReferenceOTU7421	0.018673	0.00920057	0.0426527	1	-0.184203	0.0488398	0.000171217	1	k__Bacteria; p__Firmicutes; c__Clostridia; o__Clostridiales; f__; g__; s__
4407515	0.0208828	0.00918444	0.0231831	1	-0.176764	0.0488035	0.000306265	1	k__Bacteria; p__Bacteroidetes; c__Bacteroidia; o__Bacteroidales; f__Bacteroidaceae; g__Bacteroides; s__
4302904	0.0170213	0.00899141	0.0586222	1	-0.172183	0.0477447	0.000325056	1	k__Bacteria; p__Bacteroidetes; c__Bacteroidia; o__Bacteroidales; f__Bacteroidaceae; g__Bacteroides; s__
New.0.CleanUp.ReferenceOTU16157	0.0284706	0.00895648	0.00152198	1	-0.170902	0.0477091	0.00035627	1	k__Bacteria; p__Firmicutes; c__Clostridia; o__Clostridiales; f__; g__; s__
193797	0.0227545	0.00892572	0.0109337	1	-0.159727	0.0474986	0.000799297	1	k__Bacteria; p__Firmicutes; c__Clostridia; o__Clostridiales; f__; g__; s__
New.0.ReferenceOTU109	0.0076973	0.00909936	0.397791	1	-0.158888	0.0483019	0.00103684	1	k__Bacteria; p__Firmicutes; c__Clostridia; o__Clostridiales; f__Ruminococcaceae; g__; s__
311947	0.0144051	0.0090498	0.111738	1	-0.157223	0.048083	0.00111081	1	k__Bacteria; p__Firmicutes; c__Clostridia; o__Clostridiales; f__Ruminococcaceae; g__; s__
New.0.CleanUp.ReferenceOTU11360	0.0191616	0.00925532	0.0386635	1	-0.158265	0.0492237	0.00134299	1	k__Bacteria; p__Bacteroidetes; c__Bacteroidia; o__Bacteroidales; f__Bacteroidaceae; g__Bacteroides; s__
New.0.CleanUp.ReferenceOTU8621	0.0149621	0.00908409	0.0998414	1	-0.155062	0.0482777	0.00135853	1	k__Bacteria; p__Firmicutes; c__Clostridia; o__Clostridiales; f__Lachnospiraceae; g__; s__
4346677	0.0238708	0.00919852	0.0095883	1	-0.154639	0.0489866	0.00164048	1	k__Bacteria; p__Bacteroidetes; c__Bacteroidia; o__Bacteroidales; f__Bacteroidaceae; g__Bacteroides; s__
186866	0.0150395	0.00929141	0.105822	1	-0.150536	0.0494012	0.00236703	1	k__Bacteria; p__Bacteroidetes; c__Bacteroidia; o__Bacteroidales; f__Bacteroidaceae; g__Bacteroides; s__
184760	0.0151212	0.00930304	0.104373	1	-0.150688	0.0494637	0.00237311	1	k__Bacteria; p__Firmicutes; c__Clostridia; o__Clostridiales; f__Ruminococcaceae; g__; s__
New.0.CleanUp.ReferenceOTU13324	0.0187813	0.00886993	0.0344576	1	-0.141448	0.0472085	0.00279711	1	k__Bacteria; p__Firmicutes; c__Clostridia; o__Clostridiales; f__; g__; s__
4477696	0.0226551	0.00891576	0.0111949	1	-0.140993	0.0475003	0.00306254	1	k__Bacteria; p__Proteobacteria; c__Gammaproteobacteria; o__Pasteurellales; f__Pasteurellaceae; g__Haemophilus; s__parainfluenzae
534766	0.0248564	0.00901976	0.0059561	1	-0.142051	0.0480819	0.00320265	1	k__Bacteria; p__Firmicutes; c__Clostridia; o__Clostridiales; f__; g__; s__
New.0.CleanUp.ReferenceOTU41069	0.00400226	0.00910356	0.660291	1	-0.141713	0.0483629	0.00346032	1	k__Bacteria; p__Firmicutes; c__Clostridia; o__Clostridiales; f__; g__; s__
174611	0.00284366	0.00915003	0.756028	1	-0.141705	0.0486095	0.00363004	1	k__Bacteria; p__Firmicutes; c__Clostridia; o__Clostridiales; f__Ruminococcaceae; g__Faecalibacterium; s__prausnitzii
192634	0.00766487	0.00917511	0.403683	1	-0.142094	0.0487567	0.00363954	1	k__Bacteria; p__Firmicutes; c__Clostridia; o__Clostridiales; f__Lachnospiraceae; g__Blautia; s__
192741	0.0116489	0.00893739	0.192727	1	-0.138317	0.0475164	0.00367907	1	k__Bacteria; p__Firmicutes; c__Clostridia; o__Clostridiales; f__; g__; s__
4341886	0.0134935	0.00886183	0.128144	1	-0.135641	0.0471327	0.00408438	1	k__Bacteria; p__Firmicutes; c__Clostridia; o__Clostridiales; f__Ruminococcaceae; g__; s__
New.0.CleanUp.ReferenceOTU32914	0.0148393	0.00878539	0.0914974	1	-0.134228	0.0467387	0.00416191	1	k__Bacteria; p__Firmicutes; c__Clostridia; o__Clostridiales; f__Lachnospiraceae; g__Lachnospira; s__
New.0.CleanUp.ReferenceOTU7718	-0.000712555	0.00917742	0.938127	1	-0.13885	0.0487618	0.00449162	1	k__Bacteria; p__Bacteroidetes; c__Bacteroidia; o__Bacteroidales; f__[Barnesiellaceae]; g__; s__
New.0.CleanUp.ReferenceOTU1188	0.0168012	0.0091089	0.0653927	1	-0.13706	0.0484781	0.00478342	1	k__Bacteria; p__Firmicutes; c__Clostridia; o__Clostridiales; f__Ruminococcaceae; g__; s__
185148	0.0176671	0.00905978	0.0514337	1	-0.135647	0.0482276	0.00500461	1	k__Bacteria; p__Firmicutes; c__Clostridia; o__Clostridiales; f__Lachnospiraceae; g__Blautia; s__obeum
297963	0.0139976	0.00922381	0.129426	1	-0.137634	0.0490671	0.00512372	1	k__Bacteria; p__Firmicutes; c__Clostridia; o__Clostridiales; f__; g__; s__
New.0.CleanUp.ReferenceOTU2102	0.0134899	0.00911419	0.139145	1	-0.134877	0.0484843	0.00550093	1	k__Bacteria; p__Firmicutes; c__Clostridia; o__Clostridiales; f__Ruminococcaceae; g__; s__
New.0.CleanUp.ReferenceOTU20932	0.00847664	0.00925174	0.35976	1	-0.135073	0.0491892	0.00613512	1	k__Bacteria; p__Firmicutes; c__Clostridia; o__Clostridiales; f__Ruminococcaceae; g__; s__
New.0.CleanUp.ReferenceOTU18209	0.0145983	0.00875939	0.0958929	1	-0.127629	0.0466151	0.0062865	1	k__Bacteria; p__Firmicutes; c__Clostridia; o__Clostridiales; f__Lachnospiraceae; g__Lachnospira; s__
188316	0.0140456	0.00882239	0.111675	1	-0.127933	0.0469466	0.00653478	1	k__Bacteria; p__Firmicutes; c__Clostridia; o__Clostridiales; f__Ruminococcaceae; g__Oscillospira; s__
19611	0.00839363	0.00889658	0.345658	1	-0.128439	0.0473058	0.00673389	1	k__Bacteria; p__Firmicutes; c__Clostridia; o__Clostridiales; f__Ruminococcaceae; g__; s__
194792	0.0221841	0.00912263	0.0151909	1	-0.131862	0.0486232	0.00679824	1	k__Bacteria; p__Firmicutes; c__Clostridia; o__Clostridiales; f__; g__; s__
540055	0.00991412	0.00889917	0.265511	1	-0.128217	0.0473282	0.00685557	1	k__Bacteria; p__Firmicutes; c__Clostridia; o__Clostridiales; f__Ruminococcaceae; g__; s__
2243510	-0.00468004	0.00886432	0.597636	1	0.126976	0.0471231	0.00716007	1	k__Bacteria; p__Bacteroidetes; c__Bacteroidia; o__Bacteroidales; f__Bacteroidaceae; g__Bacteroides; s__
New.0.CleanUp.ReferenceOTU14859	0.019635	0.00920692	0.033185	1	-0.130873	0.0490463	0.00773895	1	k__Bacteria; p__Firmicutes; c__Clostridia; o__Clostridiales; f__; g__; s__
New.0.CleanUp.ReferenceOTU24603	0.0128283	0.00897809	0.153345	1	-0.127077	0.0477718	0.00793038	1	k__Bacteria; p__Bacteroidetes; c__Bacteroidia; o__Bacteroidales; f__Bacteroidaceae; g__Bacteroides; s__
182052	0.0132754	0.0091806	0.148467	1	-0.129587	0.0488514	0.00810525	1	k__Bacteria; p__Bacteroidetes; c__Bacteroidia; o__Bacteroidales; f__Bacteroidaceae; g__Bacteroides; s__
4428714	0.00595915	0.00912261	0.513751	1	-0.128308	0.0485056	0.00828508	1	k__Bacteria; p__Tenericutes; c__Mollicutes; o__RF39; f__; g__; s__
195651	0.0167775	0.0091401	0.0666988	1	-0.128489	0.0486667	0.00840844	1	k__Bacteria; p__Firmicutes; c__Clostridia; o__Clostridiales; f__Ruminococcaceae; g__; s__
2407149	0.0131887	0.0089127	0.139233	1	-0.125099	0.0474299	0.00847318	1	k__Bacteria; p__Firmicutes; c__Clostridia; o__Clostridiales; f__Lachnospiraceae; g__; s__
173863	0.0210339	0.00895534	0.0190199	1	-0.12513	0.0477335	0.00888172	1	k__Bacteria; p__Firmicutes; c__Clostridia; o__Clostridiales; f__Ruminococcaceae; g__Faecalibacterium; s__prausnitzii
3856408	0.00265869	0.00909235	0.77003	1	-0.126342	0.0483407	0.00908726	1	k__Bacteria; p__Firmicutes; c__Clostridia; o__Clostridiales; f__Lachnospiraceae; g__; s__
4476561	-0.000397896	0.00892876	0.964464	1	-0.124044	0.0474691	0.00909875	1	k__Bacteria; p__Bacteroidetes; c__Bacteroidia; o__Bacteroidales; f__[Barnesiellaceae]; g__; s__
191783	0.00513425	0.00893759	0.565782	1	-0.123909	0.0475241	0.00925482	1	k__Bacteria; p__Firmicutes; c__Clostridia; o__Clostridiales; f__; g__; s__
4390365	1.7e-05	0.00917244	0.998523	1	0.126413	0.048767	0.00966873	1	k__Bacteria; p__Firmicutes; c__Erysipelotrichi; o__Erysipelotrichales; f__Erysipelotrichaceae; g__; s__
187051	0.00873965	0.00899007	0.331201	1	0.123922	0.0478189	0.00968793	1	k__Bacteria; p__Firmicutes; c__Clostridia; o__Clostridiales; f__Lachnospiraceae
4396292	0.00825103	0.00892614	0.355506	1	-0.122585	0.0474779	0.00995816	1	k__Bacteria; p__Firmicutes; c__Clostridia; o__Clostridiales; f__Ruminococcaceae; g__; s__
New.0.CleanUp.ReferenceOTU4079	0.0143274	0.00920078	0.119723	1	-0.126353	0.0489753	0.0100162	1	k__Bacteria; p__Firmicutes; c__Clostridia; o__Clostridiales; f__; g__; s__
4393532	-0.00577777	0.00894803	0.518612	1	0.122478	0.0475854	0.0101928	1	k__Bacteria; p__Actinobacteria; c__Coriobacteriia; o__Coriobacteriales; f__Coriobacteriaceae
4331760	0.00742345	0.00895928	0.407531	1	-0.122321	0.0476521	0.0103962	1	k__Bacteria; p__Bacteroidetes; c__Bacteroidia; o__Bacteroidales; f__Rikenellaceae; g__; s__
322835	0.017399	0.00896325	0.0525061	1	-0.122441	0.0477429	0.0104669	1	k__Bacteria; p__Firmicutes; c__Clostridia; o__Clostridiales; f__Lachnospiraceae; g__Lachnospira; s__
174695	0.0147592	0.00891439	0.0980879	1	-0.120779	0.0474619	0.0110765	1	k__Bacteria; p__Firmicutes; c__Clostridia; o__Clostridiales; f__Lachnospiraceae; g__; s__
189092	0.004054	0.00910076	0.65608	1	-0.121885	0.0483991	0.0119378	1	k__Bacteria; p__Firmicutes; c__Clostridia; o__Clostridiales; f__Ruminococcaceae; g__Faecalibacterium; s__prausnitzii
New.0.ReferenceOTU219	0.0112374	0.00935423	0.229897	1	-0.125287	0.0497765	0.0119835	1	k__Bacteria; p__Bacteroidetes; c__Bacteroidia; o__Bacteroidales; f__Bacteroidaceae; g__Bacteroides; s__
193129	0.00228847	0.00897022	0.798681	1	-0.119545	0.0477033	0.0123596	1	k__Bacteria; p__Firmicutes; c__Clostridia; o__Clostridiales; f__Lachnospiraceae; g__; s__
180473	0.0122627	0.00906197	0.176279	1	-0.120089	0.0482332	0.012936	1	k__Bacteria; p__Firmicutes; c__Clostridia; o__Clostridiales; f__Ruminococcaceae; g__; s__
New.0.ReferenceOTU49	0.0185118	0.00900475	0.0400488	1	-0.11919	0.0479835	0.0131467	1	k__Bacteria; p__Firmicutes; c__Clostridia; o__Clostridiales; f__; g__; s__
181059	0.0104746	0.00888561	0.238731	1	-0.117443	0.0472854	0.0131563	1	k__Bacteria; p__Firmicutes; c__Clostridia; o__Clostridiales; f__; g__; s__
194297	0.013481	0.00904595	0.136449	1	-0.119477	0.0481578	0.0132583	1	k__Bacteria; p__Firmicutes; c__Clostridia; o__Clostridiales; f__Ruminococcaceae; g__Ruminococcus; s__
New.0.CleanUp.ReferenceOTU39391	0.0119036	0.00914607	0.193371	1	-0.119329	0.0486821	0.0143995	1	k__Bacteria; p__Firmicutes; c__Clostridia; o__Clostridiales; f__; g__; s__
New.0.CleanUp.ReferenceOTU22485	-0.00840915	0.00922178	0.36204	1	-0.119907	0.0490659	0.0146961	1	k__Bacteria; p__Firmicutes; c__Clostridia; o__Clostridiales; f__Lachnospiraceae; g__; s__
187384	0.0115556	0.0090263	0.200751	1	-0.117405	0.0480442	0.0147007	1	k__Bacteria; p__Firmicutes; c__Clostridia; o__Clostridiales; f__Lachnospiraceae; g__; s__
189828	0.00837995	0.00879473	0.340891	1	-0.114254	0.0467957	0.0147871	1	k__Bacteria; p__Firmicutes; c__Clostridia; o__Clostridiales; f__Ruminococcaceae; g__; s__
New.0.CleanUp.ReferenceOTU30120	0.00961998	0.00886458	0.278074	1	-0.114897	0.047174	0.0150315	1	k__Bacteria; p__Firmicutes; c__Clostridia; o__Clostridiales; f__Lachnospiraceae
186981	0.00164254	0.00905259	0.856054	1	-0.116733	0.0481496	0.0155012	1	k__Bacteria; p__Bacteroidetes; c__Bacteroidia; o__Bacteroidales; f__[Barnesiellaceae]; g__; s__
New.0.CleanUp.ReferenceOTU31560	0.00636312	0.00893495	0.476523	1	-0.11506	0.047535	0.0156655	1	k__Bacteria; p__Bacteroidetes; c__Bacteroidia; o__Bacteroidales; f__[Barnesiellaceae]; g__; s__
173927	0.00722114	0.00894483	0.419676	1	-0.115161	0.0475909	0.0156963	1	k__Bacteria; p__Firmicutes; c__Clostridia; o__Clostridiales; f__; g__; s__
290455	-0.00477064	0.00921073	0.604606	1	0.117728	0.0489987	0.0164472	1	k__Bacteria; p__Bacteroidetes; c__Bacteroidia; o__Bacteroidales; f__; g__; s__
New.0.CleanUp.ReferenceOTU39568	0.00890728	0.00900781	0.322968	1	-0.114684	0.0479363	0.0169113	1	k__Bacteria; p__Firmicutes; c__Clostridia; o__Clostridiales; f__Ruminococcaceae; g__; s__
194110	0.00463299	0.0089207	0.603624	1	-0.11326	0.0474576	0.017182	1	k__Bacteria; p__Firmicutes; c__Clostridia; o__Clostridiales; f__Lachnospiraceae
173876	0.0045867	0.00883327	0.603693	1	-0.111693	0.0469934	0.0176415	1	k__Bacteria; p__Firmicutes; c__Clostridia; o__Clostridiales; f__; g__; s__
349963	0.00934126	0.00902001	0.300619	1	-0.11375	0.0480059	0.0179905	1	k__Bacteria; p__Firmicutes; c__Clostridia; o__Clostridiales; f__Ruminococcaceae; g__; s__
43950	0.000601793	0.00898836	0.946632	1	-0.112834	0.0478143	0.0184642	1	k__Bacteria; p__Firmicutes; c__Clostridia; o__Clostridiales; f__Ruminococcaceae; g__Oscillospira; s__
New.0.ReferenceOTU162	0.0146162	0.00914242	0.110181	1	-0.114742	0.0486929	0.0186325	1	k__Bacteria; p__Firmicutes; c__Clostridia; o__Clostridiales; f__Ruminococcaceae; g__; s__
4356080	0.00844458	0.00901573	0.349152	1	-0.112798	0.0479806	0.0189102	1	k__Bacteria; p__Bacteroidetes; c__Bacteroidia; o__Bacteroidales; f__[Barnesiellaceae]; g__; s__
New.0.CleanUp.ReferenceOTU42482	0.00563013	0.00882356	0.52356	1	-0.110268	0.0469478	0.0190201	1	k__Bacteria; p__Firmicutes; c__Clostridia; o__Clostridiales; f__Lachnospiraceae; g__Roseburia; s__
206574	0.0107813	0.00908231	0.235467	1	-0.11319	0.0483482	0.0194097	1	k__Bacteria; p__Firmicutes; c__Clostridia; o__Clostridiales; f__Ruminococcaceae; g__; s__
New.0.CleanUp.ReferenceOTU6440	-0.0011389	0.00898066	0.899109	1	-0.111776	0.0477757	0.0194896	1	k__Bacteria; p__Bacteroidetes; c__Bacteroidia; o__Bacteroidales; f__[Barnesiellaceae]; g__; s__
1102370	0.0100748	0.00908337	0.267617	1	-0.112862	0.0483505	0.019769	1	k__Bacteria; p__Firmicutes; c__Clostridia; o__Clostridiales; f__Ruminococcaceae; g__; s__
216710	0.00971752	0.00849538	0.252941	1	-0.10528	0.0452229	0.0200993	1	k__Bacteria; p__Firmicutes; c__Clostridia; o__Clostridiales; f__Ruminococcaceae; g__; s__
1820513	0.00421314	0.00892302	0.636906	1	-0.110273	0.0474755	0.020383	1	k__Bacteria; p__Proteobacteria; c__Betaproteobacteria; o__Burkholderiales; f__Alcaligenaceae; g__Sutterella; s__
193075	0.0072568	0.00898696	0.419571	1	-0.110006	0.0478278	0.0216401	1	k__Bacteria; p__Firmicutes; c__Clostridia; o__Clostridiales; f__; g__; s__
2132002	-0.0110268	0.00929409	0.235718	1	0.113697	0.0494802	0.0217659	1	k__Bacteria; p__Firmicutes; c__Clostridia; o__Clostridiales; f__Lachnospiraceae; g__; s__
1835985	0.0163598	0.00905468	0.0710805	1	-0.110857	0.0482479	0.021776	1	k__Bacteria; p__Firmicutes; c__Clostridia; o__Clostridiales; f__; g__; s__
176269	0.00324141	0.00905541	0.72045	1	-0.110681	0.0481804	0.0218004	1	k__Bacteria; p__Firmicutes; c__Clostridia; o__Clostridiales; f__Lachnospiraceae; g__Lachnospira; s__
4301511	-0.0012001	0.00881956	0.89179	1	-0.107393	0.046924	0.0222953	1	k__Bacteria; p__Firmicutes; c__Clostridia; o__Clostridiales; f__; g__; s__
181217	0.00230866	0.0091416	0.80067	1	-0.111223	0.0486386	0.0224088	1	k__Bacteria; p__Firmicutes; c__Clostridia; o__Clostridiales; f__; g__; s__
187178	0.000204363	0.00926161	0.9824	1	-0.112578	0.0492759	0.0225305	1	k__Bacteria; p__Bacteroidetes; c__Bacteroidia; o__Bacteroidales; f__Bacteroidaceae; g__Bacteroides; s__
4372003	0.00955591	0.00903923	0.29068	1	-0.109887	0.0481183	0.0225872	1	k__Bacteria; p__Bacteroidetes; c__Bacteroidia; o__Bacteroidales; f__Porphyromonadaceae; g__Parabacteroides; s__
305141	0.0165038	0.00923794	0.0743014	1	-0.112333	0.0492244	0.0226841	1	k__Bacteria; p__Actinobacteria; c__Coriobacteriia; o__Coriobacteriales; f__Coriobacteriaceae; g__; s__
182577	0.012536	0.00894753	0.161491	1	-0.108546	0.0476497	0.0229253	1	k__Bacteria; p__Firmicutes; c__Clostridia; o__Clostridiales; f__Ruminococcaceae; g__; s__
181644	0.0125567	0.00898931	0.162751	1	-0.108922	0.0478722	0.02309	1	k__Bacteria; p__Firmicutes; c__Clostridia; o__Clostridiales; f__; g__; s__
147702	0.00363904	0.00898847	0.685665	1	-0.108751	0.0478275	0.0231765	1	k__Bacteria; p__Firmicutes; c__Clostridia; o__Clostridiales; f__Ruminococcaceae; g__Faecalibacterium; s__prausnitzii
New.0.CleanUp.ReferenceOTU35172	0.00837125	0.00911124	0.358419	1	-0.110271	0.0484964	0.0231773	1	k__Bacteria; p__Firmicutes; c__Clostridia; o__Clostridiales; f__Ruminococcaceae; g__; s__
New.0.CleanUp.ReferenceOTU16702	0.0182853	0.00907565	0.0441821	1	-0.110007	0.0483803	0.0231776	1	k__Bacteria; p__Firmicutes; c__Clostridia; o__Clostridiales; f__Ruminococcaceae; g__; s__
180468	0.00802912	0.00825987	0.331241	1	-0.0998056	0.0439672	0.0234083	1	k__Bacteria; p__Firmicutes; c__Clostridia; o__Clostridiales; f__Ruminococcaceae; g__Oscillospira; s__
4447950	0.0149217	0.00920495	0.105306	1	-0.111096	0.0490373	0.0236809	1	k__Bacteria; p__Bacteroidetes; c__Bacteroidia; o__Bacteroidales; f__Bacteroidaceae; g__Bacteroides; s__
183267	0.007298	0.00912853	0.424197	1	-0.109812	0.0485851	0.0240111	1	k__Bacteria; p__Firmicutes; c__Clostridia; o__Clostridiales; f__Lachnospiraceae; g__; s__
4366391	0.0130711	0.00872788	0.134528	1	-0.104275	0.0464896	0.0251044	1	k__Bacteria; p__Bacteroidetes; c__Bacteroidia; o__Bacteroidales; f__Bacteroidaceae; g__Bacteroides; s__
4435784	0.0159453	0.00928366	0.0861692	1	-0.110842	0.0494667	0.0252495	1	k__Bacteria; p__Bacteroidetes; c__Bacteroidia; o__Bacteroidales; f__Bacteroidaceae; g__Bacteroides; s__
194761	-0.0154798	0.00896909	0.0846559	1	0.107086	0.0477912	0.0252521	1	k__Bacteria; p__Firmicutes; c__Clostridia; o__Clostridiales; f__Lachnospiraceae; g__; s__
185584	0.00889437	0.00901769	0.3242	1	-0.10738	0.0480051	0.0255048	1	k__Bacteria; p__Firmicutes; c__Clostridia; o__Clostridiales; f__Ruminococcaceae; g__; s__
New.0.CleanUp.ReferenceOTU41982	-0.0075085	0.0091405	0.411573	1	-0.108576	0.0486525	0.0258457	1	k__Bacteria; p__Firmicutes; c__Clostridia; o__Clostridiales; f__Lachnospiraceae; g__Blautia; s__
4472130	-0.00339044	0.00897143	0.705569	1	-0.106407	0.0477409	0.0260336	1	k__Bacteria; p__Firmicutes; c__Clostridia; o__Clostridiales; f__Lachnospiraceae; g__; s__
561607	0.00647449	0.00929711	0.486332	1	-0.109553	0.0494835	0.027047	1	k__Bacteria; p__Firmicutes; c__Clostridia; o__Clostridiales; f__Ruminococcaceae; g__; s__
New.0.CleanUp.ReferenceOTU16606	0.0108967	0.00920443	0.236739	1	-0.108467	0.0490115	0.0271039	1	k__Bacteria; p__Firmicutes; c__Clostridia; o__Clostridiales; f__Ruminococcaceae; g__; s__
197991	-0.00777009	0.00879986	0.377448	1	0.103646	0.0468436	0.0271383	1	k__Bacteria; p__Bacteroidetes; c__Bacteroidia; o__Bacteroidales; f__Bacteroidaceae; g__Bacteroides; s__
174911	0.0172374	0.00905629	0.0572653	1	-0.105608	0.0482759	0.0289176	1	k__Bacteria; p__Firmicutes; c__Clostridia; o__Clostridiales; f__Lachnospiraceae; g__; s__
New.0.CleanUp.ReferenceOTU19550	0.00722962	0.0090168	0.422852	1	-0.104989	0.0479978	0.0289333	1	k__Bacteria; p__Firmicutes; c__Clostridia; o__Clostridiales; f__; g__; s__
4381092	0.0102515	0.00901827	0.2559	1	-0.105036	0.0480204	0.0289383	1	k__Bacteria; p__Firmicutes; c__Clostridia; o__Clostridiales; f__Clostridiaceae; g__; s__
316732	0.00421326	0.00901144	0.640206	1	-0.104409	0.0479607	0.0297035	1	k__Bacteria; p__Firmicutes; c__Clostridia; o__Clostridiales; f__Lachnospiraceae; g__Lachnospira; s__
187404	0.00957375	0.00893819	0.284366	1	-0.103492	0.047592	0.0298836	1	k__Bacteria; p__Firmicutes; c__Clostridia; o__Clostridiales; f__Ruminococcaceae; g__; s__
389371	0.00557568	0.00913113	0.54158	1	-0.105597	0.0486017	0.0300239	1	k__Bacteria; p__Firmicutes; c__Clostridia; o__Clostridiales; f__; g__; s__
New.0.CleanUp.ReferenceOTU1301	0.00124764	0.00898081	0.889538	1	-0.103623	0.047794	0.0303726	1	k__Bacteria; p__Bacteroidetes; c__Bacteroidia; o__Bacteroidales; f__Bacteroidaceae; g__Bacteroides; s__
1950496	0.0165444	0.00919614	0.0722941	1	-0.105408	0.0490161	0.0317445	1	k__Bacteria; p__Bacteroidetes; c__Bacteroidia; o__Bacteroidales; f__Bacteroidaceae; g__Bacteroides; s__
2066056	-0.00208233	0.0089633	0.816336	1	-0.102448	0.0477036	0.0319722	1	k__Bacteria; p__Firmicutes; c__Clostridia; o__Clostridiales; f__Ruminococcaceae; g__; s__
New.0.ReferenceOTU194	0.0131495	0.0087964	0.135247	1	-0.100427	0.046864	0.0323455	1	k__Bacteria; p__Bacteroidetes; c__Bacteroidia; o__Bacteroidales; f__Bacteroidaceae; g__Bacteroides; s__
186723	0.00825137	0.00884165	0.35091	1	-0.100753	0.047075	0.0325615	1	k__Bacteria; p__Firmicutes; c__Clostridia; o__Clostridiales; f__Ruminococcaceae; g__; s__
363735	0.00171176	0.00905843	0.850154	1	-0.103039	0.0482105	0.0328039	1	k__Bacteria; p__Firmicutes; c__Clostridia; o__Clostridiales; f__Lachnospiraceae; g__Blautia; s__
183686	-0.0147396	0.0090987	0.105536	1	0.103578	0.0484842	0.0328816	1	k__Bacteria; p__Firmicutes; c__Clostridia; o__Clostridiales; f__Ruminococcaceae; g__; s__
194383	0.0109547	0.00913728	0.230835	1	-0.103901	0.0486626	0.032979	1	k__Bacteria; p__Firmicutes; c__Clostridia; o__Clostridiales; f__Ruminococcaceae; g__Faecalibacterium; s__prausnitzii
125624	0.00251778	0.00913228	0.782832	1	-0.103683	0.0486049	0.0331403	1	k__Bacteria; p__Firmicutes; c__Clostridia; o__Clostridiales; f__Lachnospiraceae; g__; s__
195350	0.0145205	0.00921115	0.115233	1	-0.10431	0.0490812	0.0337967	1	k__Bacteria; p__Firmicutes; c__Clostridia; o__Clostridiales; f__Ruminococcaceae; g__; s__
199430	0.00758959	0.00907381	0.403103	1	-0.10264	0.0483087	0.033846	1	k__Bacteria; p__Firmicutes; c__Clostridia; o__Clostridiales; f__Ruminococcaceae; g__Faecalibacterium; s__prausnitzii
299673	0.0160639	0.00912027	0.0784702	1	-0.102912	0.048612	0.0344928	1	k__Bacteria; p__Firmicutes; c__Clostridia; o__Clostridiales; f__; g__; s__
New.0.CleanUp.ReferenceOTU42799	0.00212955	0.00908463	0.81471	1	-0.102218	0.0483526	0.0347482	1	k__Bacteria; p__Firmicutes; c__Clostridia; o__Clostridiales; f__Ruminococcaceae; g__; s__
4060124	-0.00349376	0.00877281	0.690528	1	0.0985759	0.0466956	0.0350037	1	k__Bacteria; p__Bacteroidetes; c__Bacteroidia; o__Bacteroidales; f__Bacteroidaceae; g__Bacteroides; s__
221429	-0.00952423	0.00918669	0.300093	1	0.103095	0.0489201	0.0353166	1	k__Bacteria; p__Firmicutes; c__Clostridia; o__Clostridiales; f__Ruminococcaceae; g__; s__
4377149	0.00740793	0.00889002	0.404872	1	-0.0994044	0.0473324	0.0359536	1	k__Bacteria; p__Firmicutes; c__Clostridia; o__Clostridiales; f__; g__; s__
192720	0.0157999	0.00893007	0.0771329	1	-0.099623	0.0476011	0.0365986	1	k__Bacteria; p__Firmicutes; c__Clostridia; o__Clostridiales; f__Ruminococcaceae; g__; s__
185763	0.00790859	0.00913181	0.38666	1	-0.101736	0.0486218	0.0366414	1	k__Bacteria; p__Firmicutes; c__Clostridia; o__Clostridiales; f__Ruminococcaceae; g__Faecalibacterium; s__prausnitzii
179744	0.0102548	0.00888598	0.248745	1	-0.0989976	0.0473259	0.0366923	1	k__Bacteria; p__Firmicutes; c__Clostridia; o__Clostridiales; f__; g__; s__
2949328	0.0127789	0.00905683	0.158549	1	-0.100508	0.0482518	0.0374929	1	k__Bacteria; p__Bacteroidetes; c__Bacteroidia; o__Bacteroidales; f__Bacteroidaceae; g__Bacteroides; s__
186263	0.032947	0.0089856	0.000257986	1	-0.100195	0.0481306	0.0376068	1	k__Bacteria; p__Firmicutes; c__Clostridia; o__Clostridiales; f__Lachnospiraceae; g__Roseburia; s__faecis
187780	-0.00152598	0.00886741	0.863401	1	-0.0980053	0.0471994	0.0380974	1	k__Bacteria; p__Firmicutes; c__Clostridia; o__Clostridiales; f__Ruminococcaceae; g__; s__
178148	-0.0140633	0.00884131	0.111991	1	0.0975633	0.0471167	0.0386315	1	k__Bacteria; p__Bacteroidetes; c__Bacteroidia; o__Bacteroidales; f__Bacteroidaceae; g__Bacteroides; s__
189936	-0.0150959	0.00899152	0.0934674	1	0.0991432	0.0479239	0.0388109	1	k__Bacteria; p__Firmicutes; c__Clostridia; o__Clostridiales; f__[Mogibacteriaceae]; g__; s__
New.0.ReferenceOTU245	-0.00374835	0.00891548	0.674256	1	0.0981145	0.0474594	0.0389455	1	k__Bacteria; p__Firmicutes; c__Clostridia; o__Clostridiales; f__Lachnospiraceae; g__Dorea; s__
197274	0.00523193	0.00891765	0.557535	1	-0.0980165	0.047475	0.039205	1	k__Bacteria; p__Firmicutes; c__Clostridia; o__Clostridiales; f__; g__; s__
1667433	0.00746013	0.00909598	0.412312	1	-0.0996643	0.0484325	0.0398544	1	k__Bacteria; p__Firmicutes; c__Clostridia; o__Clostridiales; f__Lachnospiraceae; g__[Ruminococcus]; s__gnavus
New.0.ReferenceOTU275	-0.00220292	0.00896453	0.805933	1	0.097964	0.0477192	0.0403256	1	Unassigned
194371	0.00708225	0.00894608	0.428737	1	-0.097748	0.0476339	0.0404088	1	k__Bacteria; p__Firmicutes; c__Clostridia; o__Clostridiales; f__Lachnospiraceae; g__Blautia; s__
New.0.ReferenceOTU193	0.00192657	0.00912536	0.832832	1	-0.0996673	0.0485751	0.0404333	1	k__Bacteria; p__Firmicutes; c__Clostridia; o__Clostridiales; f__Ruminococcaceae; g__Ruminococcus; s__
3040024	0.0095625	0.00900414	0.288473	1	-0.0982195	0.0479547	0.0407899	1	k__Bacteria; p__Firmicutes; c__Clostridia; o__Clostridiales; f__Lachnospiraceae; g__; s__
317677	0.0170085	0.00894863	0.0576156	1	-0.0974199	0.0477156	0.0414314	1	k__Bacteria; p__Firmicutes; c__Clostridia; o__Clostridiales; f__Ruminococcaceae; g__; s__
4463532	-0.00390289	0.00904216	0.666097	1	-0.0979933	0.0481369	0.0420274	1	k__Bacteria; p__Firmicutes; c__Clostridia; o__Clostridiales; f__; g__; s__
4428676	0.010475	0.00897586	0.243465	1	-0.0968626	0.0478114	0.0430229	1	k__Bacteria; p__Firmicutes; c__Clostridia; o__Clostridiales; f__Lachnospiraceae; g__; s__
193873	0.0142437	0.00892841	0.11094	1	-0.0961227	0.0475858	0.0436365	1	k__Bacteria; p__Firmicutes; c__Clostridia; o__Clostridiales; f__Ruminococcaceae; g__; s__
New.0.CleanUp.ReferenceOTU25377	0.0129104	0.00906526	0.154694	1	-0.0975523	0.0483034	0.0436796	1	k__Bacteria; p__Firmicutes; c__Clostridia; o__Clostridiales; f__Ruminococcaceae; g__Oscillospira; s__
329703	0.00974375	0.00913975	0.286629	1	-0.0980929	0.0486803	0.0441527	1	k__Bacteria; p__Firmicutes; c__Clostridia; o__Clostridiales; f__Lachnospiraceae; g__; s__
819353	0.00751363	0.00878544	0.392614	1	-0.0940584	0.0467846	0.0446364	1	k__Bacteria; p__Firmicutes; c__Clostridia; o__Clostridiales; f__Ruminococcaceae; g__; s__
New.0.CleanUp.ReferenceOTU31746	-0.0139522	0.00912965	0.126755	1	0.097806	0.0486545	0.0446619	1	k__Bacteria; p__Firmicutes; c__Clostridia; o__Clostridiales; f__Lachnospiraceae; g__Anaerostipes; s__
184925	-0.00409012	0.00900799	0.649883	1	-0.096344	0.0479579	0.0447987	1	k__Bacteria; p__Firmicutes; c__Clostridia; o__Clostridiales; f__; g__; s__
125270	0.0236085	0.00900088	0.00884378	1	-0.0965275	0.0480712	0.0448959	1	k__Bacteria; p__Bacteroidetes; c__Bacteroidia; o__Bacteroidales; f__Bacteroidaceae; g__Bacteroides; s__ovatus
177207	-0.00691138	0.0089953	0.442462	1	-0.0961571	0.0478992	0.0449519	1	k__Bacteria; p__Firmicutes; c__Clostridia; o__Clostridiales
175642	0.0147136	0.0091745	0.109068	1	-0.0978589	0.0488998	0.0456246	1	k__Bacteria; p__Firmicutes; c__Clostridia; o__Clostridiales; f__Lachnospiraceae; g__; s__
177032	0.00253353	0.00903596	0.779239	1	-0.0962397	0.0481047	0.0456876	1	k__Bacteria; p__Firmicutes; c__Clostridia; o__Clostridiales; f__Lachnospiraceae; g__; s__
191913	-0.00278786	0.00919754	0.761866	1	-0.0979181	0.0489653	0.0457835	1	k__Bacteria; p__Firmicutes; c__Clostridia; o__Clostridiales; f__Lachnospiraceae; g__; s__
3648884	-0.0170401	0.00886204	0.0547706	1	0.0943609	0.0472598	0.0461203	1	k__Bacteria; p__Firmicutes; c__Clostridia; o__Clostridiales; f__Lachnospiraceae; g__Coprococcus; s__
299302	0.0110672	0.00891285	0.214618	1	-0.0945522	0.047483	0.0467064	1	k__Bacteria; p__Firmicutes; c__Clostridia; o__Clostridiales; f__Lachnospiraceae; g__Blautia; s__
195004	0.00959508	0.00871035	0.270899	1	-0.0921683	0.0463974	0.0472358	1	k__Bacteria; p__Firmicutes; c__Clostridia; o__Clostridiales; f__; g__; s__
543509	0.0100822	0.00911314	0.268831	1	-0.0962214	0.0485435	0.0477192	1	k__Bacteria; p__Firmicutes; c__Clostridia; o__Clostridiales; f__; g__; s__
158404	0.00892595	0.00940164	0.342632	1	-0.0988692	0.0500734	0.0485867	1	k__Bacteria; p__Lentisphaerae; c__[Lentisphaeria]; o__Victivallales; f__Victivallaceae; g__; s__
328544	-0.000238412	0.00882052	0.978441	1	-0.0924519	0.0469588	0.0492387	1	k__Bacteria; p__Firmicutes; c__Clostridia; o__Clostridiales; f__Ruminococcaceae; g__; s__
354850	-0.00111685	0.00878371	0.898846	1	0.0920209	0.0467633	0.0493518	1	k__Bacteria; p__Bacteroidetes; c__Bacteroidia; o__Bacteroidales; f__Bacteroidaceae; g__Bacteroides; s__
198930	-0.00431925	0.00901602	0.631992	1	-0.0943442	0.0480051	0.0496417	1	k__Bacteria; p__Firmicutes; c__Clostridia; o__Clostridiales; f__Lachnospiraceae; g__; s__
332027	0.0141832	0.00924025	0.1251	1	-0.0967178	0.0492486	0.0498071	1	k__Bacteria; p__Firmicutes; c__Clostridia; o__Clostridiales; f__Christensenellaceae; g__; s__
4405104	0.00231525	0.00910644	0.799358	1	-0.0952002	0.0484829	0.0498406	1	k__Bacteria; p__Firmicutes; c__Clostridia; o__Clostridiales; f__; g__; s__
