# Supplementary material for: Type 1 diabetes susceptibility alleles are associated with distinct alterations in the gut microbiota
Source: Microbiome. 2018 Feb 17;6:35. doi: 10.1186/s40168-018-0417-4 (PMC5816355; doi:10.1186/s40168-018-0417-4)
Supplement: Supplementary file 4 — T1D-associated SNPs used for risk score calculation. Related to Fig. 7. (XLSX 49 kb) [file 40168_2018_417_MOESM4_ESM.xlsx]

## Sheet: Sheet1
Table S3: T1D associated SNPs used for risk score calculation. Related to Figure 7.
SNP's highlighted in bold used for IL-2 subset risk score.
RS ID	CHR	Gene	Base change	Odds Ratio	Reference
rs6679677	chr1	PHTF1, PTPN22	C>A	1.89	WTCCC
rs2476601	chr1	PTPN22	G>A	1.96	Bradfield , Barrett, Onengut-Gumuscu
rs6691977	chr1		T>C	1.13	Onengut-Gumuscu
rs3024505	chr1	IL10	G>A	0.86	Barrett, Onengut-Gumuscu
rs3024493	chr1	IL10	C>A	0.82	Bradfield
rs478222	chr2	EFR3B	A>T	0.87	Bradfield
rs13415583	chr2	AFF3	T>G	0.9	Onengut-Gumuscu
rs6740838	chr2	AFF3	G>T	1.12	Bradfield
rs9653442	chr2	AFF3	T>C	1.11	Todd
rs4849135	chr2		G>T	0.89	Onengut-Gumuscu
rs2111485	chr2	IFIH1	G>A	0.85	Onengut-Gumuscu
rs1990760	chr2	IFIH1	A>G	0.86	Bradfield, Barrett
rs35667974	chr2	IFIH1	T>C	0.59	Onengut-Gumuscu
rs72871627	chr2	IFIH1	A>G	0.61	Onengut-Gumuscu
rs11571316	chr2	CTLA4	G>A	0.82	Bradfield
rs3087243	chr2	CTLA4	G>A	0.84	Todd, Barrett, Onengut-Gumuscu
rs113010081	chr3	CCR5	T>C	0.85	Onengut-Gumuscu
rs10517086	chr4		G>A	1.09	Barrett
rs4505848	chr4	IL2	A>G	1.13	Barrett
rs6827756	chr4	IL2	C>T	1.13	Bradfield
rs17388568	chr4	ADAD1, IL2, IL21	G>A	1.11	Todd, WTCCC
rs2611215	chr4	IL7R	C>T	1.18	Onengut-Gumuscu
rs6897932	chr5	IL7R	C>T	0.89	Barrett
rs11954020	chr5	IL7R	C>G	1.11	Onengut-Gumuscu
rs9268645	chr6	HLA-DRB	C>G	6.8	Barrett
rs11755527	chr6	BACH2	C>G	1.13	Barrett
rs72928038	chr6	BACH2	G>A	1.2	Onengut-Gumuscu
rs597325	chr6	BACH2	G>A	0.85	Bradfield
rs9375435	chr6	CENPW	C>T	1.13	Bradfield
rs9388489	chr6	CENPW	A>G	1.17	Barrett
rs1538171	chr6	CENPW	C>G	1.12	Onengut-Gumuscu
rs6920220	chr6	TNFAIP3	C>T	1.12	Onengut-Gumuscu, Fortune
rs1738074	chr6	TAGAP	C>T	0.92	Barrett
rs924043	chr6		T>C	0.84	Bradfield
rs7804356	chr7		T>C	0.88	Barrett
rs62447205	chr7	IZKF1	A>G	0.89	Onengut-Gumuscu
rs10272724	chr7	IZKF1	C>A	0.87	Swafford
rs4948088	chr7	COBL	C>A	0.77	Barrett
rs6476839	chr9	GLIS3	A>T	1.12	Onengut-Gumuscu
rs7020673	chr9	GLIS3	G>C	1.14	Barrett
rs10758593	chr9	GLIS3	G>A	1.15	Bradfield
rs61839660	chr10	IL2RA	C>T	0.62	Onengut-Gumuscu
rs10795791	chr10	IL2RA	A>G	1.16	Onengut-Gumuscu
rs7090530	chr10	IL2RA	A>C	0.82	Bradfield
rs12251307	chr10	RBM17, IL2RA	C>T	1.61	Todd, Barrett
rs41295121	chr10	IL2RA	C>T	0.49	Onengut-Gumuscu
rs11258747	chr10	PRKCQ	G>T	0.69	Barrett
rs722988	chr10	NRP1	A>G	1.11	Evangelou
rs10509540	chr10	RNLS	T>C	0.88	Bradfield, Barrett
rs12416116	chr10		C>A	0.85	Onengut-Gumuscu
rs7928968	chr11	INS	A>T	1.25	Bradfield
rs689	chr11	INS	T>A	0.42	Onengut-Gumuscu
rs72853903	chr11	INS	C>T	0.85	Onengut-Gumuscu
rs7111341	chr11	INS	C>T	2.38	Barrett
rs694739	chr11	BAD	T>C	0.95	Evangelou
rs10492166	chr12		G>A	0.87	Bradfield
rs917911	chr12	CD69	A>C	1.1	Onengut-Gumuscu
rs4763879	chr12	CD69	G>A	1.09	Barrett
rs11170466	chr12	ITGB7	C>T	1.19	Evangelou
rs11171710	chr12	DGKA	G>A	0.792	Evangelou
rs705704	chr12		G>A	1.35	Bradfield
rs705705	chr12	IKZF4	G>C	1.25	Onengut-Gumuscu
rs2292239	chr12	ERBB3	C>A	1.28	Todd, Barrett
rs10877012	chr12	CYP27B1	C>A	0.82	Bailey
rs3184504	chr12	SH2B3	T>C	0.79	Bradfield, Barrett
rs653178	chr12	SH2B3	T>C	1.3	Onengut-Gumuscu
rs17696736	chr12	NAA25	A>G	1.22	WTCCC, Todd
rs9585056	chr13	GRP183	T>C	1.12	Onengut-Gumuscu
rs911263	chr14	RAD51B	T>C	0.89	Onengut-Gumuscu
rs1456988	chr14		T>G	1.12	Onengut-Gumuscu
rs4900384	chr14		A>G	1.09	Barrett
rs941576	chr14	DLK1	A>G	0.91	Bradfield
rs56994090	chr14	DLK1	T>C	0.88	Onengut-Gumuscu
rs72727394	chr15	RASGRP1	C>T	1.15	Onengut-Gumuscu
rs12908309	chr15	RASGRP1	G>A	0.85	Bradfield
rs12148472	chr15		T>C	0.83	Bradfield
rs34593439	chr15	CTSH	G>A	0.78	Onengut-Gumuscu
rs3825932	chr15	CTSH	T>C	0.86	Barrett
rs12708716	chr16	CLEC16A	A>G	0.81	WTCCC, Todd, Barrett
rs12927355	chr16	DEXI	C>T	0.82	Bradfield, Onengut-Gumuscu
rs193778	chr16	DEXI	A>G	1.14	Onengut-Gumuscu
rs151234	chr16	IL27	G>C	1.19	Onengut-Gumuscu
rs4788084	chr16	IL27	G>A	0.86	Barrett
rs9924471	chr16	IL27	G>A	1.24	Bradfield
rs7202877	chr16		T>G	1.28	Barrett
rs8056814	chr16		G>A	1.32	Bradfield, Onengut-Gumuscu
rs12453507	chr17	ORMDL3, GSDMB	G>C	0.9	Onengut-Gumuscu
rs2290400	chr17	ORMDL3	A>G	0.87	Barrett
rs7221109	chr17		C>T	0.95	Barrett
rs757411	chr17	CCR7	T>C	0.9	Onengut-Gumuscu
rs1052553	chr17		A>G	0.89	Onengut-Gumuscu
rs2542151	chr18	PTPN2	A>C	1.3	WTCCC, Todd
rs1893217	chr18	PTPN2	A>G	1.21	Bradfield , Barrett, Onengut-Gumuscu
rs1615504	chr18	CD226	C>T	1.13	Onengut-Gumuscu
rs763361	chr18	CD226	C>T	1.16	Barrett
rs34536443	chr19	TYK2	G>C	0.67	Onengut-Gumuscu
rs12720356	chr19	TYK2	A>C	0.82	Onengut-Gumuscu
rs2304256	chr19	TYK2	C>A	0.86	Tao
rs425105	chr19		A>G	0.86	Barrett
rs402072	chr19		T>C	0.87	Onengut-Gumuscu
rs516246	chr19	FUT2	T>C	0.87	Onengut-Gumuscu
rs601338	chr19	FUT2	A>G	0.75	Smyth
rs602662	chr19		A>G	0.89	Bradfield
rs2281808	chr20	SIRPG	C>T	0.9	Barrett
rs6043409	chr20		G>A	0.88	Onengut-Gumuscu
rs11203202	chr21	UBASH3A	C>G	1.16	Onengut-Gumuscu
rs11203203	chr21	UBASH3A	G>A	1.14	Bradfield, Barrett
rs4820830	chr22		T>C	1.14	Onengut-Gumuscu
rs5753037	chr22		C>T	1.1	Barrett
rs229533	chr22	C1QTNF6, RAC2	A>C	1.11	Onengut-Gumuscu
rs229541	chr22	C1QTNF6	C>T	1.11	Cooper
Bailey, R., Cooper, J. D., Zeitels, L., Smyth, D. J., Yang, J. H., Walker, N. M., Hypponen, E., Dunger, D. B., Ramos-Lopez, E., Badenhoop, K., et al. (2007). Association of the vitamin D metabolism gene CYP27B1 with type 1 diabetes. Diabetes, 56, 2616-2621.
Barrett, J. C., Clayton, D. G., Concannon, P., Akolkar, B., Cooper, J. D., Erlich, H. A., Julier, C., Morahan, G., Nerup, J., Nierras, C., et al. (2009). Genome-wide association study and meta-analysis find that over 40 loci affect risk of type 1 diabetes. Nat Genet, 41, 703-707.
Bradfield, J. P., Qu, H. Q., Wang, K., Zhang, H., Sleiman, P. M., Kim, C. E., Mentch, F. D., Qiu, H., Glessner, J. T., Thomas, K. A., et al. (2011). A genome-wide meta-analysis of six type 1 diabetes cohorts identifies multiple associated loci. PLoS Genet, 7, e1002293.
Cooper, J. D., Smyth, D. J., Smiles, A. M., Plagnol, V., Walker, N. M., Allen, J. E., Downes, K., Barrett, J. C., Healy, B. C., Mychaleckyj, J. C., et al. (2008). Meta-analysis of genome-wide association study data identifies additional type 1 diabetes risk loci. Nat Genet, 40, 1399-1401.
Cooper, J. D., Smyth, D. J., Walker, N. M., Stevens, H., Burren, O. S., Wallace, C., Greissl, C., Ramos-Lopez, E., Hypponen, E., Dunger, D. B., et al. (2011). Inherited variation in vitamin D genes is associated with predisposition to autoimmune disease type 1 diabetes. Diabetes, 60, 1624-1631.
Evangelou, M., Smyth, D. J., Fortune, M. D., Burren, O. S., Walker, N. M., Guo, H., Onengut-Gumuscu, S., Chen, W. M., Concannon, P., Rich, S. S., et al. (2014). A method for gene-based pathway analysis using genomewide association study summary statistics reveals nine new type 1 diabetes associations. Genet Epidemiol, 38, 661-670.
Onengut-Gumuscu, S., Chen, W. M., Burren, O., Cooper, N. J., Quinlan, A. R., Mychaleckyj, J. C., Farber, E., Bonnie, J. K., Szpak, M., Schofield, E., et al. (2015). Fine mapping of type 1 diabetes susceptibility loci and evidence for colocalization of causal variants with lymphoid gene enhancers. Nat Genet, 47, 381-386.
Smyth, D. J., Cooper, J. D., Howson, J. M., Clarke, P., Downes, K., Mistry, T., Stevens, H., Walker, N. M. & Todd, J. A. (2011). FUT2 nonsecretor status links type 1 diabetes susceptibility and resistance to infection. Diabetes, 60, 3081-3084.
Swafford, A. D., Howson, J. M., Davison, L. J., Wallace, C., Smyth, D. J., Schuilenburg, H., Maisuria-Armer, M., Mistry, T., Lenardo, M. J. & Todd, J. A. (2011). An allele of IKZF1 (Ikaros) conferring susceptibility to childhood acute lymphoblastic leukemia protects against type 1 diabetes. Diabetes, 60, 1041-1044.
Tao, J. H., Zou, Y. F., Feng, X. L., Li, J., Wang, F., Pan, F. M. & Ye, D. Q. (2011). Meta-analysis of TYK2 gene polymorphisms association with susceptibility to autoimmune and inflammatory diseases. Mol Biol Rep, 38, 4663-4672.
Todd, J. A., Walker, N. M., Cooper, J. D., Smyth, D. J., Downes, K., Plagnol, V., Bailey, R., Nejentsev, S., Field, S. F., Payne, F., et al. (2007). Robust associations of four new chromosome regions from genome-wide analyses of type 1 diabetes. Nat Genet, 39, 857-864.
